# Supplementary material for: Comparison of the Modified TyG Indices and Other Parameters to Predict Non-Alcoholic Fatty Liver Disease in Youth
Source: Biology (Basel). 2022 Apr 29;11(5):685. doi: 10.3390/biology11050685 (PMC9138077; doi:10.3390/biology11050685)
Supplement: Supplementary file 1 [file biology-11-00685-s001.zip]

Archive with 1 entries (1 files):
- biology-1681292-supplementary.pdf
